# Supplementary material for: Behavioral screening reveals a conserved residue in Y-Box RNA-binding protein required for associative learning and memory in C. elegans
Source: PLoS Genet. 2024 Oct 18;20(10):e1011443. doi: 10.1371/journal.pgen.1011443 (PMC11524487; doi:10.1371/journal.pgen.1011443)
Supplement: S1 Data — (XLSX) [file pgen.1011443.s015.xlsx]

## Sheet: Fig 1
RNAi treatment	Learning (T0) Performance Indeces
Short-term memory (30 min)
vector	0.388572	0.173857	0.483167	0.527393	0.451635
cey-1	0.236034	0.269067	0.094619	0.297541	0.21632
Intermediate term memory (1 hour)
vector	0.538302	0.322847	0.396079	0.337052	0.483167
cey-1	0.291589	0.238256	0.374922	0.229089	0.183256
vector	0.387573	0.403618	0.321246	0.409001	0.306746
cey-2	-0.47629	-0.34507	-0.5186	-0.33696	-0.57244
Long term memory (24 hours)
vector	0.83161	0.7188	0.77811	0.74819	0.71627	0.683248	0.516021	0.719196	0.523855	0.490684
cey-3	0.737108	0.783447	0.793562	0.898557	0.693505	0.661383	0.433787	0.570732	0.653049	0.645974

## Sheet: Fig 3
Fig 3A
Performance Indices
Learning (0min)
Vector Control	0.675762	0.573967	0.549027	0.614537	0.735131	0.473479	0.603287	0.572764	0.478736	0.604811	0.678727	0.678727	0.582573	0.708978	0.63416
cey-1 RNAi	0.514253	0.618143	0.5913	0.595351	0.58468	0.658913	0.611776	0.692043	0.689781	0.679223	0.623107	0.568022	0.637813	0.678662	0.739774
Short-term memory (30 min)
Vector Control	0.755694	0.739027	0.47539	0.839027	0.727916	0.515344	0.332453	0.358094	0.472605	0.348955	0.711361	0.620073	0.478727	0.504448	0.582573
cey-1 RNAi	0.224981	0.452034	0.269425	0.037846	-0.08057	0.067428	0.02965	0.078614	-0.00292	-0.06294	0.452054	0.591056	0.390348	-0.0178	-0.05443
Intermediate term memory (1 hour)
Vector Control	0.473173	0.299344	0.227916	0.579027	0.527916	0.441297	0.138514	0.394953	0.465787	0.449571	0.447958	0.332573	0.351561	0.143384	0.125907
cey-1 RNAi	0.115208	-0.07251	0.002759	0.191164	0.327962	0.316519	0.400021	0.328705	0.33573	0.216519	0.137258	0.026953	0.068229	0.236743	0.470122
Fig 3B
Performance Indices
Learning (0min)
Wild-type	0.589609	0.602109	0.627109	0.627109	0.592627	0.700298	0.65572	0.611744	0.71165	0.770474	0.642735	0.624447	0.647311	0.661143	0.656357
cey-1(ok1805)	0.37824	0.326958	0.509304	0.263138	0.392823	0.41354	0.55403	0.337855	0.366956	0.440549	0.591091	0.495	0.656844	0.537393	0.558097
cey-1(rrr12)	0.486743	0.532529	0.517854	0.496833	0.240077	0.448036	0.56267	0.496817	0.53614	0.340282	0.538077	0.371626	0.448549	0.429078	0.466855
Short-term memory (30 min)
Wild-type	0.505897	0.573055	0.521846	0.562593	0.604382	0.770474	0.726996	0.567575	0.709868	0.625546	0.499974	0.628263	0.52308	0.639123	0.594981
cey-1(ok1805)	0.144885	0.341995	0.432857	0.385651	0.438487	0.303208	0.177827	0.166559	0.530875	0.210641	0.509863	0.513193	0.410782	0.415488	0.362155
cey-1(rrr12)	-0.16469	0.399167	0.197704	0.47341	0.012804	0.533903	0.183425	0.36267	0.145279	0.377376	0.332634	0.435444	0.408989	0.279319	0.132203
Fig 3D
Performance Indices
Learning (0min)
cey-1(rrr12)	0.30872	0.299743	0.190424	0.118244	0.270029	0.202791	-0.05046	0.089404	0.38709	0.057108	0.552313	0.3403	0.394081	0.472346	0.312633
cey-1(rrr12);rab-3p::CEY-1	0.864413	0.782595	0.848153	0.793706	0.841686	0.761014	0.804025	0.75958	0.804025	0.804025	0.812287	0.755517	0.824482	0.811325	0.742008
Short-term memory (30 min)
cey-1(rrr12)	0.245228	0.0606	0.063299	0.078561	-0.04474	-0.02015	0.125302	0.288323	-0.05733	0.300943	0.040646	0.273337	0.493579	-0.1053	0.091031
cey-1(rrr12);rab-3p::CEY-1	0.828269	0.769175	0.767191	0.765648	0.742191	0.729951	0.711432	0.791204	0.634794	0.609995	0.689347	0.546705	0.616935	0.6979	0.76679
Fig 3E
Performance Indices
Intermediate term memory (1 hour)
Wild-type	0.385315	0.293587	0.427466	0.384394	0.437479	0.181604	0.426842	0.331604	0.446096	0.461907	0.489949	0.481428	0.439852	0.400154	0.531508
cey-1(WT);rab-3p::CEY-1 Line #1	0.456312	0.511464	0.537367	0.479692	0.43561	0.641759	0.593372	0.576405	0.671188	0.706276	0.555111	0.539329	0.539516	0.58539	0.561419
cey-1(WT);rab-3p::CEY-1 Line #1	0.430809	0.529221	0.48856	0.573666	0.411504	0.580498	0.596748	0.607164	0.550022	0.513414	0.553414	0.568493	0.533981	0.59552	0.507928
Forgetting
Wild-type	-0.24487	0.066237	0.055126	0.096793	-0.08124	-0.85334	-0.59653	-0.47253	-0.13012	-0.14291	-0.13602	-0.20222	0.019329	0.056616	-0.19969
cey-1(WT);rab-3p::CEY-1 Line #1	0.474102	0.338387	0.546721	0.404177	0.24356	0.706276	0.506276	0.447016	0.511831	0.334183	0.32285	0.273053	0.189516	0.151102	0.062278
cey-1(WT);rab-3p::CEY-1 Line #1	0.426607	0.421124	0.448666	0.448666	0.498194	0.432164	0.387652	0.514572	0.442216	0.416688	0.37677	0.316831	0.353584	0.39552	-0.06022
Fig 3F
Neuron	Expression Level (TPM)
ASER	988.74
AFD	360.8
ADF	373.51
ASH	242.5
ASI	326.82
AWA	283.9
AWB	349.4
AWC	497.3
AIA	462.1
AIB	471
AIY	501.2
AIM	841.3
AIZ	1178.6
RIA	701.9
RIM	300.1
RMD	474.5
SMD	452.3
AVA	320.7
Fig 3H
Chemotaxis Indices (Diacetyl Aversion)
Untrained
Wild-type	0.935185	0.906542	0.848837	0.93	0.985401	0.883117	0.893333	0.861538	0.929293	0.913043	0.77551	0.789474	0.939394	0.787879	0.815385
cey-1(rrr12)	0.932432	0.869159	0.970297	0.897436	1	0.917293	0.97561	0.897436	0.934959	0.851429	0.858824	0.843373	0.891089	0.879518	0.820755
cey-1(rrr12);rab-3p::CEY-1	0.985507	0.810526	0.974522	0.929293	0.927778	0.902655	0.870588	0.888889	0.878788	0.801653	0.925373	0.953846	0.789474	0.846154	0.820896
Learning
Wild-type	0.56	0.318966	0.425	0.529412	0.398649	0.545455	0.448485	0.708333	0.707692	0.395522	0	0.108333	-0.35185	-0.09091	0.344262
cey-1(rrr12)	0.678571	0.421053	0.833333	0.779817	0.769841	0.88785	0.782051	0.735294	0.739496	0.715976	0.463235	0.489362	0.321918	0.547945	0.441176
cey-1(rrr12);rab-3p::CEY-1	0.671053	0.701754	0.507614	0.086957	-0.05525	0.655172	-0.02062	0.536082	0.289474	-0.26263	-0.02778	-0.03409	0.103448	0.265487	-0.33708

## Sheet: Fig 4
FIGURE 4G
Performance Indices
Learning (0mins)
Wild-type	0.716294	0.632961	0.593217	0.716294	0.716294	0.776543	0.754846	0.796951	0.754398	0.752506	0.816386	0.816386	0.816386	0.816386	0.816386
cey-1(p.Asn56Tyr)	0.701015	0.6862	0.701015	0.701015	0.68952	0.688995	0.626753	0.72541	0.657651	0.643208	0.840308	0.840308	0.840308	0.840308	0.840308
Short-term Memory (30mins)
Wild-type	0.653794	0.61373	0.573437	0.616294	0.699901	0.602506	0.738127	0.758489	0.647697	0.740613	0.79107	0.773283	0.801235	0.771442	0.816386
cey-1(p.Asn56Tyr)	0.701015	0.701015	0.563084	0.701015	0.613295	0.755248	0.732509	0.718659	0.762494	0.765002	0.800308	0.773642	0.840308	0.769601	0.786545
Intermediate-term Memory (60 mins)
Wild-type	0.528794	0.382961	0.408602	0.475553	0.449627	0.651496	0.630284	0.588618	0.665083	0.584451	0.691386	0.734194	0.683053	0.733053	0.734194
cey-1(p.Asn56Tyr)	0.301015	0.270907	0.493467	0.481015	0.097566	0.155201	0.439406	0.500651	0.245772	0.333253	0.590308	0.548642	0.679594	0.606266	0.457955

## Sheet: Fig 5
FIGURE 5B
Performance Indices
Learning (0mins)
cey-1(rrr12)	-0.07267	0.039401	-0.00785	0.335227	-0.13301	0.061676	0.169817	0.131838	0.269348	-0.15105	0.065038	0.059022	0.002085	0.003124	0.491867
YBX1	0.594065	0.639665	0.55143	0.55143	0.481733	0.591807	0.683095	0.673293	0.667718	0.680525	0.63996	0.617984	0.689316	0.651816	0.654197
Short-term Memory (30mins)
cey-1(rrr12)	0.085783	-0.02564	-0.04994	-0.09853	-0.21552	0.103516	0.029986	0.356909	0.093712	-0.04501	0.08717	-0.0884	0.378913	0.101469	0.124628
YBX1	0.60690.032888 0.065088 0.206744 0.198166 0.146468 0.179986 0.087678 0.479986 0.36332 0.456457 -0.2086 0.039022 0.105689 0.180518 0.06101585	0.610954	0.540014	0.670477	0.606985	0.58524	0.592249	0.58455	0.598664	0.457192	0.621171	0.537637	0.639316	0.599543	0.637714
Intermediate-term Memory (60 mins)
cey-1(rrr12)	0.032888	0.065088	0.206744	0.198166	0.146468	0.179986	0.087678	0.479986	0.36332	0.456457	-0.2086	0.039022	0.105689	0.180518	0.061015
YBX1	0.553713	0.67332	0.67643	0.655596	0.556806	0.617639	0.540525	0.573858	0.707192	0.405822	0.354359	0.491732	0.53818	0.428132	0.629527
FIGURE 5C
Performance Indices
Learning (0mins)
cey-1(rrr12)	0.488977	0.43603	0.208757	0.17451	0.365473	0.158976	0.271241	0.201271	0.374457	0.393463	0.256903	0.469799	0.204031	0.305037	0.156451
YBX3	0.709906	0.686917	0.691214	0.709906	0.709906	0.800996	0.778773	0.800996	0.769746	0.729567	0.838789	0.807043	0.838789	0.8249	0.809377
Short-term Memory (30mins)
cey-1(rrr12)	0.18568	0.174274	0.296059	0.268757	0.318513	0.340045	0.36417	0.324019	0.3613	0.171241	0.123635	0.004248	0.188591	0.356941	0.537224
YBX3	0.564451	0.60121	0.513185	0.537066	0.578758	0.558571	0.499109	0.450118	0.726922	0.609215	0.768614	0.660218	0.733526	0.812473	0.838789
Intermediate-term Memory (60 mins)
cey-1(rrr12)	0.18568	0.174274	0.296059	0.268757	0.318513	0.024776	0.093828	0.088804	0.230628	0.219852	0.266264	0.412302	0.198692	0.327514	-0.0109
YBX3	0.106965	0.368442	0.180494	0.156714	0.059906	0.283138	0.320996	0.277186	0.377919	0.619177	0.472592	0.560439	0.496684	0.490963	0.669298
FIGURE 5D
Performance Indices
Learning (0mins)
YBX3	0.643335	0.500569	0.48053	0.645767	0.649232	0.611762	0.657634	0.657634	0.657634	0.646523	0.641261	0.609663	0.615142	0.719038	0.719038
YBX3(pAsn127Tyr) Line 1	0.511275	0.583935	0.534585	0.575407	0.572365	0.648357	0.69882	0.671341	0.719191	0.698121	0.667362	0.623761	0.644025	0.601024	0.665254
YBX3(pAsn127Tyr) Line 2	0.395699	0.450502	0.538674	0.366188	0.273309	0.691453	0.691453	0.691453	0.663284	0.675059	0.598191	0.646696	0.546993	0.501889	0.573294
Short-term Memory (30mins)
YBX3	0.620001	0.488528	0.475925	0.470397	0.529848	0.534346	0.486205	0.508208	0.445512	0.639115	0.538086	0.608802	0.411346	0.552372	0.606135
YBX3(pAsn127Tyr) Line 1	0.514418	0.472584	0.387648	0.44366	0.458112	0.646114	0.517107	0.673357	0.604278	0.385857	0.539833	0.370521	0.393863	0.507981	0.359034
YBX3(pAsn127Tyr) Line 2	0.483835	0.472296	0.483835	0.509232	0.543707	0.601901	0.61453	0.581563	0.518613	0.621685	0.594612	0.677946	0.483916	0.543799	0.573779
Intermediate-term Memory (60 mins)
YBX3	0.444427	0.425456	0.3766	0.548386	0.496668	0.4243	0.445244	0.509119	0.423066	0.477453	0.566261	0.434725	0.519038	0.439468	0.532372
YBX3(pAsn127Tyr) Line 1	0.356879	0.399668	0.285084	0.297663	0.225159	0.496541	0.229008	0.145693	0.245473	0.362524	-0.04373	0.223695	0.054052	0.051617	-0.32988
YBX3(pAsn127Tyr) Line 2	-0.26666	0.206357	0.193269	0.150502	0.388753	0.272848	0.145061	0.154867	0.351027	0.244644	0.403752	0.216407	0.234764	0.27616	0.427946
FIGURE 5F
Performance Indices
Intermediate-term Memory (60 mins)
YBX3	0.292273	0.289848	0.069907	0.298506	0.321746	0.46555	0.240059	0.341894	0.491865	0.557589	0.631345	0.581962	0.486208	0.43126	0.325855
YBX3(pAsn127Tyr) Line 2	-0.43978	0.10423	-0.14797	-0.45905	0.018623	-0.05091	0.159028	-0.39615	-0.17705	-0.32737	0.537482	0.177323	0.010657	0.381322	-0.07977
YBX3(pAsn127Tyr);rab-3p::CEY-1	0.600178	0.595265	0.590647	0.581767	0.545309	0.464674	0.597481	0.332908	0.540439	0.0898	0.089835	-0.03629	0.006913	0.150731	-0.01989
Forgetting (2 hr)
YBX3	-0.31518	-0.16636	-0.28405	-0.35814	-0.02937	-0.01778	-0.25458	-0.01593	-0.06778	-0.26778	-0.03656	-0.28138	-0.44132	-0.51183	-0.09489
YBX3(pAsn127Tyr) Line 2	-0.33524	-0.28283	-0.28097	-0.28693	-0.15225	-0.29251	-0.20619	-0.06211	-0.40979	-0.06996	0.089835	-0.03629	0.006913	0.150731	-0.01989
YBX3(pAsn127Tyr);rab-3p::CEY-1	0.483083	0.418305	0.535198	0.526211	0.475286	0.470753	0.490533	0.45232	0.372231	0.36361	0.154683	0.217152	0.514393	0.639155	0.65276

## Sheet: S1 Fig
RNAi treatment	Learning (T0) Performance Indeces
vector	0.67195	0.69729	0.676182	0.693272	0.667852	0.638582	0.662502	0.67661	0.68476	0.67195	0.69729
puf-3	0.594646	0.586796	0.630542	0.614782	0.629322	0.638172	0.616272	0.73744	0.73934	0.7197	0.72543
vector	0.62328	0.575358	0.568828	0.618248	0.661138	0.610328	0.645198	0.657368	0.666878	0.647518
puf-5	0.59577	0.56029	0.45728	0.56337	0.58108	0.653382	0.660952	0.620402	0.652642	0.647252
vector	0.544522	0.552562	0.562871	0.562871	0.562871
puf-7	0.562871	0.496204	0.562871	0.562871	0.479538
vector	0.544522	0.552562	0.562871	0.562871	0.562871
puf-8	0.492449	0.507315	0.491442	0.527783	0.562871
vector	0.675762	0.573967	0.549027	0.614537	0.735131	0.473479	0.603287	0.572764	0.478736	0.604811
cey-1	0.514253	0.618143	0.5913	0.595351	0.58468	0.611776	0.692043	0.689781	0.679223	0.658913
cey-2	0.673048	0.604538	0.607246	0.586589	0.624684	0.797007	0.728208	0.826953	0.73401	0.775251
cey-3	0.601992	0.643345	0.676827	0.594421	0.682754	0.71221	0.637228	0.65834	0.65834
cey-4	0.747362	0.610999	0.785241	0.493575	0.826321
vector	0.649393	0.641397	0.665787	0.665787	0.665787
rbm-3.1	0.673523	0.726832	0.389297	0.642992	0.707605
vector	0.670299	0.790498	0.740897	0.708254	0.776772
rbm-3.2	0.850928	0.710735	0.765313	0.771724	0.805377
vector	0.649393	0.641397	0.665787	0.665787	0.665787
vig-1	0.760289	0.774704	0.84137	0.685526	0.767296
vector	0.587197	0.909231	0.761083	0.892971	0.909231
gcn-2	0.704703	0.860684	0.763714	0.807121	0.486658
vector	0.670299	0.790498	0.740897	0.708254	0.776772
ife-1	0.74529	0.848537	0.707041	0.916719	0.752784
vector	0.565302	0.361936	0.556368	0.589758	0.529809
ife-3	0.529667	0.486704	0.480497	0.566704	0.511148
vector	0.649393	0.641397	0.665787	0.665787	0.665787
drr-2	0.522233	0.534008	0.50389	0.524086	0.46249
vector	0.565302	0.361936	0.556368	0.589758	0.529809
rpl-28	0.557239	0.603216	0.483216	0.465285	0.571966
vector	0.587197	0.909231	0.761083	0.892971	0.909231
rps-16	0.741035	0.63862	0.770832	0.662022	0.927082
vector	0.773992	0.751695	0.732365	0.736199	0.789104
eef-1B.2	0.624406	0.447505	0.020438	0.22758	0.474038
vector	0.649393	0.641397	0.665787	0.665787	0.665787
rnp-5	0.401594	0.529371	0.561154	0.483362	0.556038
vector	0.565302	0.361936	0.556368	0.589758	0.529809
cpf-1	0.551663	0.458586	0.520552	0.58911	0.53833

## Sheet: S2 Fig
Baseline Chemosensation (Chemotaxis Indices)
0.1% Butanone
Vector Control	0.428571	0.408163	0.409091	0.508475	0.772277	0.681818	0.698113	0.701754	0.518519	0.59375
gcn-2	0.408451	0.592593	0.422222	0.45	0.766667	0.388889	0.465116	0.481481	0.5	0.558824
cey-4	0.676471	0.5	0.481481	0.522388	0.552239	0.526316	0.534884	0.46875	0.487179	0.55814
puf-8	0.662338	0.516667	0.547619	0.5	0.428571	0.439024	0.555556	0.487805	0.638889	0.755556
puf-3	0.5	0.38	0.222222	0.547945	0.434211	0.487179	0.548387	0.560606	0.5	0.567568
rbm-3.1	0.45614	0.537037	0.486486	0.362319	0.544118	0.762887	0.71875	0.788462	0.742857	0.724138
puf-7	0.363636	0.612245	0.348837	0.340426	0.594595	0.568966	0.529412	0.5	0.725	0.458333
eef-1B.2	0.6875	0.362069	0.531646	0.619718	0.425532	0.617021	0.560976	0.59375	0.6	0.586207
Vector Control	0.35	0.155172	0.795918	0.6	0.735849	0.6	0.46875	0.533333	0.520833	0.583333
puf-5	0.433333	0.62963	0.52381	0.459459	0.55	0.736842	0.5	0.5	0.548387	0.552632
cey-1	0.388889	0.684211	0.595745	0.478261	0.410714	0.538462	0.619048	0.714286	0.606061	0.548387
rbm-3.2	0.666667	0.595745	0.539683	0.521739	0.697674	0.5	0.645161	0.534884	0.68	0.576271
Vector Control	0.904762	1	0.92	0.411765	0.85	0.62963	0.75	0.857143
cey-2	0.777778	0.6	0.666667	0.772727	0.347826	0.642857	0.875	0.434783
cey-3	0.666667	0.578947	0.9	0.894737	0.9375	0.678571	0.619048	0.862069
drr-2	0.545455	0.823529	0.678571	0.842105	0.590909	0.789474	0.454545	0.547619
vig-2	0.64	0.76	0.611111	0.789474	0.961538	0.631579	0.625	0.666667
rnp-5	0.913043	0.428571	0.65	0.619048	0.863636	0.928571	0.111111	0.341463
Vector Control	0.480263	0.436508	0.507463	0.443787	0.291667	0.526316	0.57	0.505263	0.44086	0.454545
cpf-1	0.591304	0.296089	0.695122	0.51634	0.397163	0.5	0.592593	0.541667	0.591549	0.476563
ife-1	0.258065	0.140845	0.625	0.157895	0.473333	0.792453	0.673077	0.375	0.551724	0.632911
ife-3	0.220588	0.345455	0.534884	0.419118	0.271028	0.582677	0.410959	0.514851	-0.31461	0.452381
rps-16	0.388489	0.347107	0.376147	0.610294	0.384106	0.191781	0.25	0.263158	0.367089	0.359551
rpl-28	0.540323	0.482143	0.72549	0.59854	0.478873	-0.17284	0.692308	0.491525	0.544554	0.464789

## Sheet: S4 Fig
RNAi treatment	Performance Indeces
Short-term memory (30 min)
vector	0.755694	0.739027	0.47539	0.839027	0.727916	0.515344	0.332453	0.358094	0.472605	0.348955	0.711361	0.620073	0.478727	0.504448	0.582573
cey-1	0.224981	0.452034	0.269425	0.037846	-0.08057	0.067428	0.02965	0.078614	-0.00292	-0.06294	0.452054	0.591056	0.390348	-0.0178	-0.05443
vector	0.447713	0.488324	0.362403	0.509401	0.457136
ife-3	0.298847	0.416019	0.347192	0.316704	0.200037
vector	0.447713	0.488324	0.362403	0.509401	0.457136
eef-1B.2	0.697264	0.78017	0.657948	0.742392	0.769059
vector	0.582453	0.58068	0.634041	0.62875	0.665787
rbm-3.1	0.427599	0.468662	0.440884	0.278698	0.214525
vector	0.582453	0.58068	0.634041	0.62875	0.665787
rnp-5	0.362705	0.36348	0.402008	0.256415	0.082525
vector	0.776578	0.659231	0.569609	0.629231	0.794477
gcn-2	0.41523	0.529265	0.095557	0.231896	0.144396
vector	0.776578	0.659231	0.569609	0.629231	0.794477
rps-16	0.24215	0.427082	0.644473	0.324518	0.156248
vector	0.447713	0.488324	0.362403	0.509401	0.457136
rpl-28	-0.257895	-0.073707	0.0106234	-0.132633	-0.171784
Intermediate term memory (1 hour)
vector	0.473173	0.299344	0.227916	0.579027	0.527916	0.441297	0.138514	0.394953	0.465787	0.449571	0.447958	0.332573	0.351561	0.143384	0.125907
cey-1	0.115208	-0.07251	0.002759	0.191164	0.327962	0.316519	0.400021	0.328705	0.33573	0.216519	0.498107	0.334645	0.22837	0.227946	0.087393
vector	0.473173	0.299344	0.227916	0.579027	0.527916	0.441297	0.138514	0.394953	0.465787	0.449571	0.447958	0.332573	0.351561	0.143384	0.125907
cey-2	0.067749	0.2477	0.207102	-0.34258	0.178256	0.047653	0.181996	0.019875	0.024261	0.323639	0.149968	0.284278	0.145005	0.404913	0.398146
vector	0.540787	0.517639	0.536157	0.459904	0.665787
drr-2	0.303826	0.300402	0.332453	0.376489	0.365217
vector	0.36396	0.59687	0.48147	0.46091	0.54716	0.635772	0.650922	0.654752	0.642212	0.547252	0.1758
puf-3	0.242246	0.446146	0.344506	0.435866	0.375196	0.35805	0.37354	0.31389	0.37287	0.34081	0.082064
vector	0.459278	0.472838	0.601808	0.463398	0.597738	0.484228	0.567808	0.472618	0.582536	0.456576	0.609116	0.473546	0.614286
puf-5	0.27761	0.34756	0.39641	0.35481	0.45512	0.33402	0.263162	0.343582	0.373182	0.28891	0.34063	0.38845	0.30133
vector	0.540787	0.517639	0.536157	0.459904	0.665787
rnp-5	0.221038	0.285693	-0.07609	0.331332	0.238895
vector	0.536097	0.597543	0.589231	0.464787	0.659231
ife-1	0.347567	0.302113	-0.03705	0.216798	0.036246
vector	0.536097	0.597543	0.589231	0.464787	0.659231
rps-16	0.212796	0.37652	0.249998	0.470941	0.083332
Long term memory (24 hours)
vector	0.683248	0.516021	0.719196	0.523855	0.490684	0.83161	0.718798	0.778108	0.748194	0.716273
cey-3	0.661383	0.433787	0.570732	0.653049	0.645974	0.283704	0.567575	0.635996	0.517575	0.434242
vector	0.470497	0.516443	0.545181	0.521717	0.537164
rps-16	0.033279	0.147926	0.140332	0.214115	0.207122
vector	0.526726	0.473585	0.462871	0.479538	0.459423
puf-5	0.111258	0.143516	0.235598	0.325583	-0.109543
vector	0.526726	0.473585	0.462871	0.479538	0.459423
rpl-28	0.127577	0.216204	0.0818584	0.283801	-0.0297216
Forgetting (2hrs)
vector	-0.1416	0.217568	0.049498	-0.00209	-0.1124	0.143378	-0.25114	-0.02746	-0.19402	-0.10974	0.02203	0.07423	-0.10471
puf-7	0.158261	0.180801	0.068511	0.223001	0.275251	0.099967	0.266634	0.062386	0.292494	0.187274	0.057374	0.067714	0.140384
vector	-0.09544	-0.17194	-0.0466	-0.30287	-0.10974	-0.0744	0.02203	0.07423	-0.10471
puf-8	0.120958	-0.02444	0.239998	0.065398	0.189172	0.184692	0.009392	0.134762	0.078242

## Sheet: S7 Fig
S7A
Baseline Chemosensation (Chemotaxis Indices)
0.01% Nonanol
Vector Control	-0.03333	-0.21277	-0.2381	-0.11111	-0.45	-0.11765	-0.23529	-0.17647	-0.07895	-0.2	-0.08333	-0.17742	-0.17197	-0.28333	-0.14607
cey-1 RNAi	-0.125	0.086957	0	0.09375	-0.04545	-0.05405	0	0.22449	0.111111	0.0928167	0.026316	-0.01	-0.05134	0.250185	-0.01429
1% Isoamyl Alcohol
Vector Control	0.555556	0.611111	0.75	0.647059	0.586957	0.680851	0.576923	0.444444	0.717949	0.647059	0.786517	0.615385	0.8	0.692308	0.759494
cey-1 RNAi	0.447368	0.166667	0.6	0.485714	0.178571	0.086957	0.225806	0.422222	0.132075	-0.08889	0.363636	0.730194	0.565217	0.390244	0.196319
1% Benzaldehyde
Vector Control	0.818182	0.694444	0.8	0.6	0.878378	0.617647	0.465116	0.44	0.682353	0.647059	0.783784	0.564103	0.857143	0.898876	0.745098
cey-1 RNAi	0.5625	0.707692	0.881356	0.71875	0.511111	0.765625	0.671642	0.578947	0.76087	0.756098	0.901235	0.666667	0.923077	0.609195	0.873874
10% Pyrazine
Vector Control	0.69697	0.413793	0.4375	0.342857	0.466667	0.714286	0.717949	0.54	0.708333	0.375	0.950617	0.6	0.884058	0.8125	0.627451
cey-1 RNAi	0.575	0.333333	0.738095	0.569231	0.276596	0.54717	0.673684	0.532258	0.777778	0.6	0.745763	0.765957	0.578947	0.761905	0.546392
1% Diacetyl
Vector Control	0.714286	0.714286	0.714286	0.714286	0.714286	0.714286	0.714286	0.714286	0.714286	0.714286	0.714286	0.714286	0.714286	0.457143	0.761062
cey-1 RNAi	0.548387	0.833333	0.583333	-0.2	0.368421	0.482759	0.678571	-0.2	0.576271	0.863636	0.694444	0.67033	0.41573	0.536585	0.747368
S7B
Baseline Chemosensation (Chemotaxis Indices)
10% Butanone
Vector Control	0.041667	0.031746	0.14	0.155556	0.435897	0.261905	0.396552	0.477273	0.322222	0.213115	0.261538	0.203125	0.098592	0.236842	0.037037
cey-1 RNAi	0.456522	0.432836	0	0.688889	0.074627	0.072727	0.162162	0.157895	0.479167	0.090909	0.065217	0.118644	0.234568	0.019608	0.196429
S7C
Baseline Chemosensation (Chemotaxis Indices)
0.1% Butanone
Vector Control	0.931034	0.75641	0.925532	0.71831	0.833333	0.941606	0.765432	0.924528	0.9	0.895833	0.72449	0.789474	0.868687	0.956044	0.85
cey-1 RNAi	0.863636	0.688889	0.932203	0.911392	0.805195	0.862069	0.956522	0.865979	0.884058	0.797468	0.779528	0.873874	0.742857	0.81982	0.916667
S7D
Motility (Proportion of worms at origin)
Vector Control	0	0.028571	0.033333	0	0	0	0.024691	0.018868	0	0.010417	0	0.008772	0.010101	0.054945	0
cey-1 RNAi	0.015152	0.022222	0.033898	0	0	0.051724	0	0	0.007246	0.025316	0.007874	0.018018	0.038095	0	0.027778
S7F
Total Intensity
Vector Control	1822.49	1979.59	1142.93	1952.62	1421.64	2111.28	1930.45	1569.06	1615.26	1084.49	1192.36	497.286	2019.58	2190.5	1683.04	1759.55	2305.03	2188.88	1623.83	1933.96	2385.78	2976.3	2674.12	1705.31	1639.71	1478.27
cey-1 RNAi	1739.82	1270.01	872.858	1676.74	2129.11	1803.76	1624.98	2184.12	1880.6	801.312	816.522	938.439	1898.89	860.534	787.104	1660.96	1741.27	2310.65	1593.04	2929.22	1242.36	1016.91	1277.84	789.942	1099.7	966.977	1076.77

## Sheet: S8 Fig
S8 A
Chemotaxis Index (10% Butanone)
Wild-type	0.210526	0.243478	0.352941	0.348315	0.385965	0.579545	0.410714	0.1	0.225806	0.548387	0.335052	0.466292	0.056962	0.202454	0.054348
cey-1(ok1805)	0.179775	0.181818	0.277778	0.293233	0.228916	0.21875	0.029851	0.084112	0.289855	0.123596	0.514706	0.3	0.027027	0.262626	0.28777
cey-1(rrr12)	0.16129	0.290909	0.221053	0.416	0.357143	0.416667	0.547619	0.179487	0.060606	0.095238	0.25	0.347826	0.329412	0.20354	0.141509
S8 B
Chemotaxis Index (0.1% Butanone)
Wild-type	0.820513	0.871795	1	0.86	0.789474	0.949367	0.823529	0.842105	0.972973	0.976	0.814815	0.75	0.746269	0.742268	0.921569
cey-1(rrr12)	0.82	0.872093	0.893617	1	0.913043	0.839286	0.951807	0.933333	0.92233	0.924528	0.833333	0.778947	0.967742	0.92	0.729167
S8 C
Chemotaxis Index (0.1% Butanone)
cey-1(rrr12)	0.890909	0.933333	0.918367	1	0.902174	0.96	0.95122	0.71	0.765217	0.911111	0.837838	0.975309	0.788732	0.807018	0.881188
cey-1(rrr12): rab-3p::CEY-1	0.857143	0.833333	0.966667	0.866667	0.904255	0.816456	0.692308	0.926316	0.896552	0.793478	0.840491	0.75	0.907407	0.86	0.914286
S8 D
Motility (Proportion of worms at origin)
Wild-type	0.012821	0	0	0	0	0	0.019608	0	0	0.04	0.049383	0	0.029851	0.010309	0
cey-1(rrr12)	0.02	0	0	0	0.014493	0.089286	0.036145	0.013333	0	0.018868	0.03125	0.042105	0	0	0
S8 E
Motility (Proportion of worms at origin)
cey-1(rrr12)	0.036364	0	0	0.016949	0	0	0.02439	0	0.017391	0.033333	0.018018	0	0.014085	0.02924	0.009901
cey-1(rrr12): rab-3p::CEY-1	0	0.020833	0.033333	0.033333	0	0	0.153846	0.010526	0	0.021739	0	0.020833	0.018519	0	0.014286
S8 F
Average Speed
Wild-type	243.368	667.91	299.673	251.398	160.131	259.916	480.307	271.584	825.169	419.493	351.86	217.953	348.713	241.846	206.443	198.263	1240	583.431	291.687	242.708	392.727	393.261	153.28	116.977	465.899	366.921	250.218	225.668	45.7088	406.648	435.343	705.079	425.177	323.266	315.227	261.735	220.253	320.57	382.891	390.557	601.139	272.88	862.831	312.227	224.154	481.964	657.492	263.341	358.169
cey-1(rrr12)	1025.79	939.962	606.571	826.581	930.696	1372	723.704	1084.31	648.752	62.5739	335.623	109.038	140.982	131.357	98.5295	107.681	205.166	627.905	430.436	204.162	66.9803	210.424	280.161	47.2	167.142	408.874	158.493	433.111	224.047	114.956	99.4716	100.348	168.731	82.8396	77.2312	45.8823	81.082	296.594	71.6436	84.8185	51.7794	387.406	76.1598	263.279	72.6948	113.193	227.295	362.876	265.709
cey-1(rrr12): rab-3p::CEY-1	362.682	556.062	504.12	495.439	381.251	777.336	836.651	730.372	738.522	432.397	990.76	629.057	657.056	1250.11	1018.43	445.95	407.181	1011.67	486.529	653.443	552.971	719.884	277.268	196.17	353.487	604.236	333.286	227.36	301.11	258.094	261.119	310.307	332.921	924.544	294.135	338.168	687.04	389.781	242.963	232.346	208.188	185.083	118.284	619.495	386.363	96.9634	182.337	259.095	75.589
S8 G
Distance Traveled
Wild-type	10619.7	21940.8	17980.4	15083.9	9607.88	15595	8624.92	9803.65	16284.2	14371.6	9121.77	6371.62	12438.3	3720.33	3441.42	7509.3	26902.6	15840.2	7222.15	5473.95	6763.41	6772.61	2658.53	1942.85	7911.49	9895.87	6748.38	4297.97	879.679	10967.3	8378.31	18030	8097.71	8309.47	8501.67	5263.75	3314.79	5400.95	6093.96	7282.31	9647.58	4343.06	19133.6	10312.9	7403.81	13865.2	10376.8	6926.95	9421.32
cey-1(rrr12)	21373.9	12861.1	5416.37	4771.18	16982.1	26394.4	13640.6	13700.2	8403.94	7574.77	8877.09	10434	18496.1	5210.75	8357.01	6558.69	4811.3	1648.46	8009.34	4746.87	2086.91	2823.71	3740.84	11747.5	2879.85	3452.48	5355.21	2090.75	9608.64	8677.51	2442.26	7087.06	7794.56	6524.67	8961.74	9623.41	7149.82	3008.03	4379.5	4164.03	5713.96	7152.89	5495.29	6815.02	3540.62	5379.68	6172.34	8639.43	1859.22
cey-1(rrr12): rab-3p::CEY-1	17695.7	14001	27031.7	12593.6	5911.8	10496.6	15538.1	11940.1	14117.5	38617.5	11912.5	28005.6	5114.45	9233.26	9536.95	12068.3	9939.96	4148.68	9386.48	6761.89	4643.17	3737.45	12506.8	7817.81	9570.33	4030.53	9802.74	7549.53	2220.4	12145.8	3354.29	2007.3	2114.62	3037.01	4379.88	2563.72	2670.43	13114.1	10071.1	17708.8	5736.16	7712.73	6570.15	10995.8	12276.8	6937.42	11514.2	7640.21	7619.84
S8 H
Thrashing (body bends/30 sec)
Wild-type	41	41	39	45	44	43	41	43	40	44	38	45	41	42	40	49	48	45	48	48	46	48	47	45	46	42	49	49	46	47	44	36	40	47	40	43	41	41	39	40	43	35	35	42	41
cey-1(rrr12)	47	50	48	48	50	53	50	49	51	51	53	48	49	50	51	57	55	51	52	55	56	53	53	56	59	58	62	62	63	58	53	51	44	50	52	53	50	52	53	52	50	48	49	52	51
cey-1(rrr12): rab-3p::CEY-1	56	51	49	50	52	49	53	56	49	54	51	44	53	51		45	45	51	46	57	61	59	58	51	53	51	52	53	52	48	58	47	50	51	51	50	55	54	54	47	48	49	45	50	51
S8 I
Performance Indices
Learning (0mins)
Wild-type	0.730583	0.730583	0.688916	0.70836	0.659154	0.652337	0.714837	0.667218	0.619599	0.700345
cey-1(rrr12)	-0.01087	0.091511	-0.10708	0.009349	-0.00695	-0.03308	0.100307	0.184387	0.118316	0.051811
cey-1(rrr12): rab-3p::CEY-1	0.633266	0.610539	0.614925	0.624907	0.693872	0.680821	0.744313	0.744313	0.564313	0.671586
Short-term Memory (30mins)
Wild-type	0.586004	0.589738	0.607506	0.571162	0.633808	0.533019	0.4606	0.59719	0.460869	0.517654
cey-1(rrr12)	0.238089	0.094259	-0.05112	0.172464	0.104043	-0.03234	0.084565	0.065448	0.12811	0.09633
cey-1(rrr12): rab-3p::CEY-1	0.579118	0.614507	0.490974	0.602963	0.503396	0.523974	0.585583	0.636205	0.744313	0.473127
Intermediate-term Memory (60 mins)
Wild-type	0.388117	0.444868	0.444868	0.515198	0.530583	0.249084	0.381504	0.539162	0.494837	0.414837
cey-1(rrr12)	-0.07754	0.097464	0.073113	0.141819	-0.05305	0.290448	0.113524	0.243573	0.180058	-0.13163
cey-1(rrr12): rab-3p::CEY-1	0.507826	0.50089	0.453872	0.575451	0.563437	0.286686	0.48717	0.471586	0.433202	0.469803
Forgetting (T2.0)
Wild-type	0.080583	-0.00471	0.07541	-0.07587	0.028828	-0.1799	-0.04516	-0.0201	-0.08951	-0.08682
cey-1(rrr12)	0.048551	-0.13468	0.245191	0.031988	-0.09572	0.14256	0.089298	0.181252	0.361876	-0.02663
cey-1(rrr12): rab-3p::CEY-1	0.053872	-0.25158	0.027206	-0.16724	-0.01581	0.033787	-0.19545	0.017997	0.001456	0.05953
[truncated: 214 more columns]

## Sheet: S11 Fig
S11A
Chemotaxis Indices
0.1% Butanone
Wild-type	0.910714	0.876923	0.869565	0.96875	0.784615	0.853659	0.786517	0.986111	0.87013	0.954023	0.938462	0.716216	0.929825	0.729167	1
p.Asn56Tyr	0.9	1	0.985714	0.971831	0.771429	0.957895	0.865672	0.891892	0.949153	0.890411	0.87234	0.790476	0.853659	0.631068	0.918605
S11B
Motility (Proportion of worms at origin)
Wild-type	0	0.015385	0.021739	0.03125	0	0	0.022472	0.013889	0	0.011494	0.046154	0	0.052632	0.010417	0
p.Asn56Tyr	0	0	0	0	0.014286	0	0.014925	0.013514	0.008475	0	0.010638	0.028571	0	0.019417	0.011628
S11C
Fold-change (relative to Wild-type)
Wild-type	0.835472	0.651103	1.30966	0.803396	1.72525	1.0127
cey-1(rrr12)	0.151701	0.122211	0.322123	0.307195	0.152224
cey-1(pAsn56Tyr)	0.526666	0.754686	1.28112	1.19472	0.43323
S11D
Thrashing (Body bends/sec)
Wild-type	41	41	39	45	44	43	41	43	40	44	38	45	41	42	40	49	48	45	48	48	46	48	47	45	46	42	49	49	46	47	44	36	40	47	40	43	41	41	39	40	43	35	35	42	41
cey-1(WT);rab-3p::CEY-1	57	48	55	57	54	57	57	57	57	55	61	55	52	58	59	54	52	53	54	54	52	51	48	64	52	51	48	57	51	52	51	53	50
cey-1(pAsn56Tyr)	54	44	54	55	55	54	54	54	48	50	52	51	47	51	49	54	57	53	57	50	56	52	63	55	50	51	52	52	49	55	48	52	43	48	49	56	50	51	50	47	48	49	47	51	42
S11E
Average Speed
Wild-type	243.368	667.91	299.673	251.398	160.131	259.916	480.307	271.584	825.169	419.493	351.86	217.953	348.713	241.846	206.443	198.263	1240	583.431	291.687	242.708	392.727	393.261	153.28	116.977	465.899	366.921	250.218	225.668	45.7088	406.648	435.343	705.079	425.177	323.266	315.227	261.735	220.253	320.57	382.891	390.557	601.139	272.88	862.831	312.227	224.154	481.964	657.492	263.341	358.169
cey-1(WT);rab-3p::CEY-1	896.008	1545.15	631.872	616.279	1084.62	703.451	720.75	728.602	416.173	760.456	552.768	632.288	711.988	748.102	523.006	1120.94	355.513	294.211	505.037	385.568	338.952	355.659	417.619	254.625	323.858	592.671	214.45	361.831	211.55	1113.94	247.044	656.688	180.527	356.401	332.701	884.282	375.325	193.488	130.867	293.648	532.999	248.776	198.882	218.432	201.443	85.2263	710.197	509.483	213.048
cey-1(pAsn56Tyr)	371.55	373.979	174.956	261.645	377.259	255.711	205.331	283.996	1127.22	287.383	276.438	189.682	333.845	338.781	252.282	316.592	232.469	368.258	352.706	149.892	811.596	275.727	250.278	231.065	249.641	174.727	214.292	324.772	387.221	183.503	158.87	244.199	174.659	173.534	399.94	215.683	159.615	263.95	186.885	581.726	213.753	1092.43	271.595	528.734	449.164	458.469	277.992	699.575	314.915
S11F
Distance Traveled
Wild-type	10619.7	21940.8	17980.4	15083.9	9607.88	15595	8624.92	9803.65	16284.2	14371.6	9121.77	6371.62	12438.3	3720.33	3441.42	7509.3	26902.6	15840.2	7222.15	5473.95	6763.41	6772.61	2658.53	1942.85	7911.49	9895.87	6748.38	4297.97	879.679	10967.3	8378.31	18030	8097.71	8309.47	8501.67	5263.75	3314.79	5400.95	6093.96	7282.31	9647.58	4343.06	19133.6	10312.9	7403.81	13865.2	10376.8	6926.95	9421.32
cey-1(WT);rab-3p::CEY-1	40033.2	23766.7	16661.4	10795.9	55345.2	31859.2	20808.6	11829.6	6502.97	19959.1	11808.9	13739.2	17383.2	11872.2	10279.2	21256.9	21330.8	4466.98	9022.92	6935.51	14653.5	20385.3	6340.68	13305.7	6121.7	25080.1	8041.86	7346.94	6101.41	28731.6	4383.53	12493.1	3094.75	5586.04	5092.36	18299.2	8479.27	5555.86	7851.99	8431.89	14652	7600.37	3372.88	4546.96	3527.31	4643.97	14566.3	12040.4	3273.98
cey-1(pAsn56Tyr)	16258.6	22438.8	3366.88	15698.7	22173.1	4952.28	7915.4	10391	22175.9	7450.25	10060	11380.9	20030.7	9945.87	15136.9	15626.3	13948.1	20563.9	7205.12	5482.27	25564	5194.12	4423.88	3928.82	11268.2	3312.87	3787.8	5124.84	7176.02	8078.61	4126.76	6641.01	4536.88	3957.43	7876.88	12941	2413.69	13937.8	7179.11	27454.6	12825.2	16519.7	16295.7	12412.4	9311.93	12943.4	14204.7	18001.3	15707.4
[truncated: 214 more columns]

[truncated: 1 more sheets: S12 Fig]
